# Supplementary material for: NDST3‐Induced Epigenetic Reprogramming Reverses Neurodegeneration in Parkinson's Disease
Source: Adv Sci (Weinh). 2025 Nov 21;13(14):e07323. doi: 10.1002/advs.202507323 (PMC12970244; doi:10.1002/advs.202507323)
Supplement: Supplementary file 2 — Supporting Information [file ADVS-13-e07323-s002.zip › README (Supporting information Fig 5C).txt]

=====================================================================
Extended data Figure 5C. Western blots. 
Uncropped and unmodified images were updated. 

Instrument model : Azure Biosystems Azure 280
=====================================================================

Lane 1 : Size marker
Lane 2 : Sham 
Lane 3 : 6-OHDA
Lane 4 : 6-OHDA+NDST3
