# Supplementary material for: NDST3‐Induced Epigenetic Reprogramming Reverses Neurodegeneration in Parkinson's Disease
Source: Adv Sci (Weinh). 2025 Nov 21;13(14):e07323. doi: 10.1002/advs.202507323 (PMC12970244; doi:10.1002/advs.202507323)
Supplement: Supplementary file 2 — Supporting Information [file ADVS-13-e07323-s002.zip › README (Supporting information Fig 3C).txt]

=====================================================================
Supporting information Figure 3C. Western blots. 
Uncropped and unmodified images were updated. 

Instrument model : Azure Biosystems Azure 280
=====================================================================

Lane 1 : Size marker
Lane 2 : Cerebellum #1
Lane 3 : Cerebellum #2
Lane 4 : Cerebellum #3
Lane 5 : Cortex #1
Lane 6 : Cortex #2
Lane 7 : Cortex #3
Lane 8 : Hippocampus #1
Lane 9 : Hippocampus #2
Lane 10 : Hippocampus #3
Lane 11 : Midbrain #1
Lane 12 : Midbrain #2
Lane 13 : Midbrain #3
